# Supplementary material for: EZH2 and intracellular Ca2+ signals interdependently coordinate alloreactive and CAR-T-cell responses
Source: Cell Mol Immunol. 2026 Apr 22;23(7):840–54. doi: 10.1038/s41423-026-01413-y (PMC13314966; doi:10.1038/s41423-026-01413-y)
Supplement: Supplementary file 2 — Table S1. qPCR primers [file 41423_2026_1413_MOESM2_ESM.xlsx]

## Sheet: Sheet1
Table S1. qPCR primers
Gene name	Primer sequence
ms Itpr2 regulatory region C&R qPCR
Promoter F	AGAGGCCTGGAGAATCCTGA
Promoter R	GCTCCACAGGAGTGTTTCCT
-8kb 1F	TGGGCACAATAACAGCACCT
-8kb 1R	CCTAGTCTTTGTGCCAGGCT
-8kb 2F	AAAATGTCACCGGTGCCTGA
-8kb 2R	CATACACGTGGAGGAGCTGG
-15kb F	TGTGCAATGCTGAAGCTCCT
-15kb R	GACTTAGGAGGCTGTGGTGG
-25kb 1F	GGAGCAGTTCCTTCCTCTCG
-25kb 1R	CTCAACCTCCCACTGGTCTG
-25kb 2F	GGGATGTGGCTTCTTTTCTGC
-25kb 2R	AGGAACTGCTCCCTGGAGAT
K-MetStat F	CGTATCGCGCGCATAATA
H3K27me3 R	GAATCGTCGACGCGTATA
Gene transcript qPCR primers
ms Itpr1 F	CTCACCAGTTGGCTCGGCATAA
ms Itpr1 R	CGGAGCGCAGGAAGAAGTCATT
ms Itpr2 F	GGCGAAGAGGCAAATGAGGAATC
ms Itpr2 R	CCAGGAGGCCAGGAGTTAGGAA
ms Itpr3 F	GTGCCCCATGAACCGCTACTCTGC
ms Itpr3 R	TCCCCCACGACCACATTATCC
ms Stim1 F	CGATGGTCTCACGGTCTCTAGTTTC
ms Stim1 R	GGCTCTGCTGACCTGGAACTATAGTG
ms Orai F	ACCCATGTGGTGGAAAGAAA
ms Orai R	TGCAGGCACTAAAGACGATG
ms Plcg1 F	ATCCAGCAGTCCTAGAGCCTG
ms Plcg1 R	GGATGGCGATCTGACAAGC
ms Plcg2 F	GTGGACACCCTTCCAGAATATG
ms Plcg2 R	ACCTGCCGAGTCTCCATGAT
ms Ifng F	CTACACACTGCATCTTGG C
ms Ifng R	CCATCCTTTTGCCAGTTCCTC
ms Tbx21 F	AGCAAGGACGGCGAATGT
ms Tbx21 R	GGGTGGACATATAAGCGGTTC
ms Eomes F	GGCCCCTATGGCTCAAATTCC
ms Eomes R	CCTGCCCTGTTTGGTGATG
ms Id3 F	AGCCTCTTGGACGACATGAA
ms Id3 R	AGCTCAGCTGTCTGGATCGG
hu ITPR2 F	ATCGAGATGCCCAAAATGAAGG
hu ITPR2 R	AACCGAACATATGAGTTCCTTGG
hu IFNG F	GAGTGTGGAGACCATCAAGGA
hu IFNG R	TGGACATTCAAGTCAGTTACCGAA
hu IL2 F	ACTCACCAGGATGCTCACAT
hu IL2 R	AGCACTTCCTCCAGAGGTTTG
18S F	CGGCTACCACATCCAAGG
18S R	GCTGCTGGCACCAGACTT
