# Supplementary material for: EZH2 and intracellular Ca2+ signals interdependently coordinate alloreactive and CAR-T-cell responses
Source: Cell Mol Immunol. 2026 Apr 22;23(7):840–54. doi: 10.1038/s41423-026-01413-y (PMC13314966; doi:10.1038/s41423-026-01413-y)
Supplement: Supplementary file 3 — Table S2. CRISPR primers [file 41423_2026_1413_MOESM3_ESM.xlsx]

## Sheet: Sheet1
Table S2. Crispr primers
Oligonucleotide	Sequence (5'->3')
crRNA-ITPR2-1	ACACGATGTCCCCTATGTAG
crRNA-ITPR2-2	AACGGCTTCATCAGCACCTT
hITPR2-Fw	CTCTTGGCCGCTGTAGTC
hITPR2-Rv	GAACTCTTCACTTGGCTAAATTCC
